# Supplementary material for: Cathelicidin Antimicrobial Peptide Levels in Atherosclerosis and Myocardial Infarction in Mice and Human
Source: Int J Mol Sci. 2024 Mar 2;25(5):2909. doi: 10.3390/ijms25052909 (PMC10931542; doi:10.3390/ijms25052909)
Supplement: Supplementary file 1 [file ijms-25-02909-s001.zip]

Archive with 1 entries (1 files):
- ijms-2871545-supplementary.pdf
